# Supplementary material for: Production of extracellular reactive oxygen species by phytoplankton: past and future directions
Source: J Plankton Res. 2018 Sep 26;40(6):655–66. doi: 10.1093/plankt/fby039 (PMC6247811; doi:10.1093/plankt/fby039)
Supplement: Supplementary Data [file fby039_supplementary_table_1.xlsx]

## Sheet: Table S2
Supplementary Table 1. Previously published rates of extracellular superoxide and hydrogen peroxide production by phytoplankton
Species	Strain(s) or isolation site, if reported	Harmful or Non-harmful	ROS	Method	reported in-text or estimated from figure	published rate (whole cells)	published units	fmol/cell/hr	First author	Year	Journal
Alexandrium catenella	A1	harmful	superoxide	MCLA in cell suspension	estimated	5	pmol/cell/hr	5000	Mardones	2015	Harmful Algae
Alexandrium catenella	A4	harmful	superoxide	MCLA in cell suspension	estimated	2	pmol/cell/hr	2000	Mardones	2015	Harmful Algae
Alexandrium catenella	ACC07	harmful	superoxide	MCLA in cell suspension	reported	0.19-7.29	pmol/cell/hr	190 -7290	Mardones	2015	Harmful Algae
Alexandrium catenella	ACCH05	harmful	superoxide	MCLA in cell suspension	reported	1.94-3.29	pmol/cell/hr	1940 - 3290	Dorantes-Aranda	2015	PLoS ONE
Alexandrium catenella	AY2	harmful	superoxide	MCLA in cell suspension	estimated	3.5	pmol/cell/hr	3500	Mardones	2015	Harmful Algae
Alexandrium catenella	ESTER2	harmful	superoxide	MCLA in cell suspension	estimated	3	pmol/cell/hr	3000	Mardones	2015	Harmful Algae
Alexandrium catenella	K7	harmful	superoxide	MCLA in cell suspension	reported	0.16-5.81	pmol/cell/hr	160 - 5810	Mardones	2015	Harmful Algae
Alexandrium tamarense	-	harmful	hydrogen peroxide	Scopoletin/HRP in cell suspension	estimated	0.25	nmol/104cells/min	1500	Kim	1999a	Journal of Plankton Research
Alexandrium tamiyavanichi	Hiroshima Bay, Japan	harmful	hydrogen peroxide	P-hydroxyphenylacetic acid/HRP in cell suspension	estimated	below detection	nmol/104cells/min	below detection	Cho	2017	European J Phycology
Chattonella antiqua	Chijiwa Bay, Japan	harmful	superoxide	Cytochrome c in cell suspension	estimated	0.1	nmol/104cells/min	600	Oda	1997	Bioscience Biotechnology and Biochemistry
Chattonella antiqua	Chijiwa Bay, Japan	harmful	hydrogen peroxide	Scopoletin/HRP in cell suspension	estimated	1	nmol/104cells/min	6000	Oda	1997	Bioscience Biotechnology and Biochemistry
Chattonella antiqua	Shimabara Bay, Japan	harmful	hydrogen peroxide	P-hydroxyphenylacetic acid/HRP in cell suspension	estimated	0.0025	nmol/104cells/min	15	Cho	2017	European J Phycology
Chattonella marina	CMCV-1 (Bahía Concepción, Mexico)	harmful	superoxide	MCLA in cell suspension	reported	3.2-9.7	pmol/cell/hr	3200-9700	Dorantes-Aranda	2013	Journal of Phycology
Chattonella marina	CMDE01	harmful	superoxide	MCLA in cell-free effluent	reported	0.29 - 2.8	pmol/cell/hr	290-2800	Garg	2007	Journal of Phycology
Chattonella marina	CMPL01 (Port Lincoln, South Australia)	harmful	superoxide	MCLA in cell suspension	estimated	8.5	pmol/cell/hr	8500	Dorantes-Aranda	2015	PLoS ONE
Chattonella marina	CMPL01 (Port Lincoln, South Australia)	harmful	superoxide	MCLA in cell suspension	reported	9.5-27.1	pmol/cell/hr	9500-27100	Dorantes-Aranda	2013	Journal of Phycology
Chattonella marina	CSCV-1 (Gulf of California)	harmful	superoxide	Cytochrome c in cell suspension	reported	0.056	nmol/min/mg protein	-	Band-Schmidt	2012	Hydrobiologia
Chattonella marina	CSPV-1 (Gulf of California)	harmful	superoxide	Cytochrome c in cell suspension	reported	0.047	nmol/min/mg protein	-	Band-Schmidt	2012	Hydrobiologia
Chattonella marina	CSPV-2 (Gulf of California)	harmful	superoxide	Cytochrome c in cell suspension	reported	0.011	nmol/min/mg protein	-	Band-Schmidt	2012	Hydrobiologia
Chattonella marina	CSPV-3 (Gulf of California)	harmful	superoxide	Cytochrome c in cell suspension	reported	0.009	nmol/min/mg protein	-	Band-Schmidt	2012	Hydrobiologia
Chattonella marina	Kagoshima Prefectural Fisheries Experimental Station, Japan	harmful	superoxide	Cytochrome c in cell suspension	estimated	0.475-1.2	nmol/104cells/min	2850-7200	Kawano	1996	Marine Biology
Chattonella marina	Kagoshima Prefectural Fisheries Experimental Station, Japan	harmful	superoxide	Cytochrome c in cell suspension	reported	0.165	nmol/104cells/min	990	Oda	1992	Marine Biology
Chattonella marina	Kagoshima Prefectural Fisheries Experimental Station, Japan, isolated in 1978	harmful	superoxide	Cytochrome c in cell suspension	estimated	0.25	nmol/104cells/min	1500	Oda	1997	Bioscience Biotechnology and Biochemistry
Chattonella marina	Kagoshima Prefectural Fisheries Experimental Station, Japan, isolated in 1985	harmful	superoxide	Cytochrome c in cell suspension	reported	0.59655	nmol/104cells/min	3579.3	Oda	1997	Bioscience Biotechnology and Biochemistry
Chattonella marina	N-118 (Seto Inland Sea, Japan)	harmful	superoxide	MCLA in cell suspension	estimated	7	pmol/cell/hr	7000	Dorantes-Aranda	2015	PLoS ONE
Chattonella marina	N-118 (Seto Inland Sea, Japan)	harmful	superoxide	MCLA in cell suspension	reported	7.9-19.7	pmol/cell/hr	7900-19700	Dorantes-Aranda	2013	Journal of Phycology
Chattonella marina	Seto Inland Sea, Japan, strain 309	harmful	superoxide	Cytochrome c in cell suspension	estimated	0.1	nmol/104cells/min	600	Oda	1997	Bioscience Biotechnology and Biochemistry
Chattonella marina	Kagoshima Prefectural Fisheries Experimental Station, Japan	harmful	hydrogen peroxide	P-hydroxyphenylacetic acid/HRP in cell suspension	reported	0.96	nmol/104cells/min	5760	Kim	2002	Comparative Biochemistry and Physiology Part C
Chattonella marina	Kagoshima Prefectural Fisheries Experimental Station, Japan	harmful	hydrogen peroxide	Scopoletin/HRP in cell suspension	estimated	0.4-1.9	nmol/104cells/min	2400-11400	Kawano	1996	Marine Biology
Chattonella marina	Kagoshima Prefectural Fisheries Experimental Station, Japan	harmful	hydrogen peroxide	Scopoletin/HRP in cell suspension	reported	0.062	nmol/104cells/min	372	Oda	1992	Marine Biology
Chattonella marina	Kagoshima Prefectural Fisheries Experimental Station, Japan, isolated in 1978	harmful	hydrogen peroxide	Scopoletin/HRP in cell suspension	estimated	2.25	nmol/104cells/min	13500	Oda	1997	Bioscience Biotechnology and Biochemistry
Chattonella marina	Kagoshima Prefectural Fisheries Experimental Station, Japan, isolated in 1985	harmful	hydrogen peroxide	Cytochrome c in cell suspension	reported	1.6005	nmol/104cells/min	9603	Oda	1997	Bioscience Biotechnology and Biochemistry
Chattonella marina	Seto Inland Sea, Japan, strain 309	harmful	hydrogen peroxide	Scopoletin/HRP in cell suspension	estimated	0.4	nmol/104cells/min	2400	Oda	1997	Bioscience Biotechnology and Biochemistry
Chattonella marina	Kagoshima Bay, Japan	harmful	hydrogen peroxide	P-hydroxyphenylacetic acid/HRP in cell suspension	estimated	0.0125	nmol/104cells/min	75	Cho	2017	European J Phycology
Chattonella marina	Kagoshima Prefectural Fisheries Experimental Station, Japan	harmful	hydrogen peroxide	P-hydroxyphenylacetic acid/HRP in cell suspension	reported	4.73	nmol/104cells/min	28380	Yamasaki	2004	J. Biosci Bioengineering
Chattonella subsalsa	CSNAV-1 (Gulf of California)	harmful	superoxide	Cytochrome c in cell suspension	reported	0.034	nmol/min/mg protein	-	Band-Schmidt	2012	Hydrobiologia
Coscinodiscus sp.	-	non-harmful	superoxide	MCLA in cell-free effluent	reported	0.9	fmol/cell/hr	0.9	Hansel	2016	Limnology and Oceanography
Coscinodiscus sp.	-	non-harmful	superoxide	MCLA in cell-free effluent	reported	13.7	fmol/cell/hr	13.7	Hansel	2016	Limnology and Oceanography
Cyclotella cryptica	CCMP332	non-harmful	superoxide	MCLA in cell-free effluent	reported	below detection	10-17 mol/cell/hr	below detection	Schneider	2016	Frontiers in Chemistry
Cyclotella cryptica	CCMP332	non-harmful	hydrogen peroxide	Acridinium ester in cell-free effluent	reported	below detection	10-17 mol/cell/hr	below detection	Schneider	2016	Frontiers in Chemistry
Eutreptiella gymnastica	-	harmful	hydrogen peroxide	Scopoletin/HRP in cell suspension	estimated	0.15	nmol/104cells/min	900	Kim	1999a	Journal of Plankton Research
Fibrocapsa japonica	FJCS332	harmful	superoxide	MCLA in cell suspension	reported	1.94-3.29	pmol/cell/hr	1940 - 3290	Dorantes-Aranda	2015	PLoS ONE
Fibrocapsa japonica	FJCV-1 (Gulf of California)	harmful	superoxide	Cytochrome c in cell suspension	reported	0.058	nmol/min/mg protein	-	Band-Schmidt	2012	Hydrobiologia
Fibrocapsa japonica	Kagoshima Prefectural Fisheries Experimental Station, Japan	harmful	superoxide	Cytochrome c in cell suspension	reported	0.02975	nmol/104cells/min	178.5	Oda	1997	Bioscience Biotechnology and Biochemistry
Fibrocapsa japonica	Kagoshima Prefectural Fisheries Experimental Station, Japan	harmful	hydrogen peroxide	Scopoletin/HRP in cell suspension	estimated	0.02	nmol/104cells/min	120	Oda	1997	Bioscience Biotechnology and Biochemistry
Gymnodinium sanguineum	-	harmful	hydrogen peroxide	Scopoletin/HRP in cell suspension	estimated	0.25	nmol/104cells/min	1500	Kim	1999a	Journal of Plankton Research
Heterocapsa circularisquama	Fukuyama Bay, Japan	harmful	hydrogen peroxide	P-hydroxyphenylacetic acid/HRP in cell suspension	estimated	5e-05	nmol/104cells/min	0.3	Cho	2017	European J Phycology
Heterosigma akashiwo	-	harmful	superoxide	Cytochrome c in cell suspension	reported	0.018	nmol/104cells/min	108	Kim	1999b	Journal of Plankton Research
Heterosigma akashiwo	HAGB01	harmful	superoxide	MCLA in cell suspension	reported	≤ 0.49	pmol/cell/hr	≤ 490	Dorantes-Aranda	2015	PLoS ONE
Heterosigma akashiwo	NIES-6	harmful	superoxide	Cytochrome c in cell suspension	reported	0.03933	nmol/104cells/min	235.98	Oda	1997	Bioscience Biotechnology and Biochemistry
Heterosigma akashiwo	San Mateo Bay, Vancouver Island, British Columbia	harmful	superoxide	Cytochrome c in cell suspension	reported	0.00859107	nmol/104cells/min	51.5464	Yang	1995	Diseases of Aquatic Organisms
Heterosigma akashiwo	-	harmful	hydrogen peroxide	Scopoletin/HRP in cell suspension	estimated	0.25	nmol/104cells/min	1500	Kim	1999a	Journal of Plankton Research
Heterosigma akashiwo	-	harmful	hydrogen peroxide	Scopoletin/HRP in cell suspension	reported	0.027	nmol/104cells/min	162	Kim	1999b	Journal of Plankton Research
Heterosigma akashiwo	764 (Clayoquot Sound, British Columbia)	harmful	hydrogen peroxide	Scopoletin/HRP in cell suspension rinsed and resuspended in artificial seawater	reported	5	pmol/104cells/min	30	Twiner and Trick	2000	Journal of Plankton Research
Heterosigma akashiwo	NIES-6	harmful	hydrogen peroxide	Scopoletin/HRP in cell suspension	estimated	0.02	nmol/104cells/min	120	Oda	1997	Bioscience Biotechnology and Biochemistry
Heterosigma akashiwo	San Mateo Bay, Vancouver Island, British Columbia	harmful	hydrogen peroxide	Scopoletin/HRP in cell suspension	estimated	0.0138889	nmol/104cells/min (assuming 1 mL of cells)	83.3333	Yang	1995	Diseases of Aquatic Organisms
Heterosigma akashiwo	Texas	harmful	hydrogen peroxide	Scopoletin/HRP in cell suspension	reported	< 1 - 11.2	pmol/104cells/min	< 6-67	Skeen	2004	Harmful Algae 2002
Karenia mikimotoi	KMWL01	harmful	superoxide	MCLA in cell suspension	reported	1.94-3.29	pmol/cell/hr	1940 - 3290	Dorantes-Aranda	2015	PLoS ONE
Karenia mikimotoi	Hiroshima Bay, Japan	harmful	hydrogen peroxide	P-hydroxyphenylacetic acid/HRP in cell suspension	estimated	0.0005	nmol/104cells/min	3	Cho	2017	European J Phycology
Karenia mikimotoi	Yatsushiro Sea, Japan	harmful	hydrogen peroxide	P-hydroxyphenylacetic acid/HRP in cell suspension	reported	0.43	nmol/104cells/min	2580	Yamasaki	2004	J. Biosci Bioengineering
Karlodinium veneficum	KVSR01	harmful	superoxide	MCLA in cell suspension	reported	≤ 0.49	pmol/cell/hr	≤ 490	Dorantes-Aranda	2015	PLoS ONE
Lyngbya majuscula	-	harmful	superoxide	MCLA in cell-free effluent	reported	155	nmol/g/hr	-	Rose	2005	Environmental Science and Technology
Margalefidinium polykrikoides	Chinhae Bay, Korea, isolated in 1995	harmful	superoxide	Cytochrome c in cell suspension	reported	0.25-0.55	nmol/104cells/min	1500-3300	Kim	1999a	Journal of Plankton Research
Margalefidinium polykrikoides	Chinhae Bay, Korea, isolated in 1995 (strain '95) and Chungmu coastal area, isolated in 1997 (strain '97)	harmful	hydrogen peroxide	Scopoletin/HRP in cell suspension	reported	1.2	nmol/104cells/min	7200	Kim	1999a	Journal of Plankton Research
Margalefidinium polykrikoides	Yatsushiro Sea, Japan	harmful	hydrogen peroxide	P-hydroxyphenylacetic acid/HRP in cell suspension	reported	0.05	nmol/104cells/min	300	Kim	2002	Comparative Biochemistry and Physiology Part C
Microcystis aeruginosa	PCC7806	harmful	superoxide	MCLA in cell-free effluent	reported	0.4-1.2	amol/cell/hr	0.0004 - 0.0012	Fujii	2010	Environmental Science and Technology
Olisthodiscus luteus	NIES-15	harmful	superoxide	Cytochrome c in cell suspension	reported	0.03724	nmol/104cells/min	223.44	Oda	1997	Bioscience Biotechnology and Biochemistry
Olisthodiscus luteus	NIES-15	harmful	superoxide	Cytochrome c in cell suspension	reported	0.011	nmol/104cells/min	66	Kim	1999b	Journal of Plankton Research
Olisthodiscus luteus	NIES-15	harmful	hydrogen peroxide	Scopoletin/HRP in cell suspension	estimated	0.02	nmol/104cells/min	120	Oda	1997	Bioscience Biotechnology and Biochemistry
Olisthodiscus luteus	NIES-15	harmful	hydrogen peroxide	Scopoletin/HRP in cell suspension	reported	0.017	nmol/104cells/min	102	Kim	1999b	Journal of Plankton Research
Phaeodactylum tricornutum	-	non-harmful	superoxide	MCLA in cell-free effluent	reported	below detection	10-17 mol/cell/hr	below detection	Schneider	2016	Frontiers in Chemistry
Phaeodactylum tricornutum	-	non-harmful	hydrogen peroxide	Acridinium ester in cell-free effluent	reported	below detection	10-17 mol/cell/hr	below detection	Schneider	2016	Frontiers in Chemistry
Pleurochrysis carterae	CCMP3337	non-harmful	hydrogen peroxide	Hydroxyphenylpropionic acid/HRP in cell suspension	reported	1-2	10-14 mol/cell/hr	10-20	Palenik	1987	Limnology and Oceanography
Prorocentrum micans	-	harmful	hydrogen peroxide	Scopoletin/HRP in cell suspension	estimated	0.15	nmol/104cells/min	900	Kim	1999a	Journal of Plankton Research
Prymnesium parvum	PPDW02	harmful	superoxide	MCLA in cell suspension	reported	≤ 0.15	pmol/cell/hr	≤ 150	Dorantes-Aranda	2015	PLoS ONE
Symbiodinium sp.	CCMP2456	non-harmful	superoxide	MCLA in cell-free effluent	reported	740	amol/cell/hr	0.74	Zhang	2016	Frontiers in Marine Science
Symbiodinium sp.	CCMP2466	non-harmful	superoxide	MCLA in cell-free effluent	reported	830	amol/cell/hr	0.83	Zhang	2016	Frontiers in Marine Science
Symbiodinium sp.	CCMP2466	non-harmful	superoxide	MCLA in cell-free effluent	reported	0.952	fmol/cell/min	57.12	Saragosti	2010	PLoS ONE
Symbiodinium sp.	CCMP2556	non-harmful	superoxide	MCLA in cell-free effluent	reported	393	amol/cell/hr	0.393	Zhang	2016	Frontiers in Marine Science
Symbiodinium sp.	CCMP3364	non-harmful	superoxide	MCLA in cell-free effluent	reported	84	amol/cell/hr	0.084	Zhang	2016	Frontiers in Marine Science
Symbiodinium sp.	CCMP3408	non-harmful	superoxide	MCLA in cell-free effluent	reported	1265	amol/cell/hr	1.265	Zhang	2016	Frontiers in Marine Science
Symbiodinium sp.	CCMP831	non-harmful	superoxide	MCLA in cell-free effluent	reported	0.062	fmol/cell/min	3.72	Saragosti	2010	PLoS ONE
Synechococcus sp.	WH7803	non-harmful	superoxide	MCLA in cell suspension	reported	10-100	amol/cell/hr	0.01 - 0.1	Rose	2008	Environmental Science and Technology
Thalassiosira oceanica	CCMP1005	non-harmful	superoxide	MCLA in cell-free effluent	reported	6-18	10-17 mol/cell/hr	0.06-0.18	Schneider	2016	Frontiers in Chemistry
Thalassiosira oceanica	CCMP1005	non-harmful	hydrogen peroxide	Acridinium ester in cell-free effluent	reported	2.1-10.5	10-17 mol/cell/hr	0.02-0.1	Schneider	2016	Frontiers in Chemistry
Thalassiosira pseudonana	CCMP1335	non-harmful	superoxide	MCLA in cell-free effluent	reported	7.5-13.9	10-17 mol/cell/hr	0.08 - 0.14	Schneider	2016	Frontiers in Chemistry
Thalassiosira pseudonana	CCMP1335	non-harmful	superoxide	MCLA in cell suspension	reported	400-1000	amol/cell/hr	0.4 - 1	Rose	2008	Environmental Science and Technology
Thalassiosira pseudonana	CCAP1085/12	non-harmful	hydrogen peroxide	Amplex Red/HRP cell suspension	estimated	7-14	10-17 mol/cell/hr	0.07-0.14	Waring	2010	Journal of Phycology
Thalassiosira pseudonana	CCMP1335	non-harmful	hydrogen peroxide	Acridinium ester in cell-free effluent	reported	18.9-22.4	10-17 mol/cell/hr	0.19-0.22	Schneider	2016	Frontiers in Chemistry
Thalassiosira weissflogii	-	non-harmful	superoxide	MCLA in cell-free effluent	reported	2.5 - 13.2	10-16 mol/cell/hr	0.3-1.3	Milne	2009	Limnology and Oceanography
Thalassiosira weissflogii	CCMP1336	non-harmful	superoxide	MCLA in cell suspension	reported	800-1400	amol/cell/hr	0.8 - 1.4	Rose	2008	Environmental Science and Technology
Thalassiosira weissflogii	CCMP1336	non-harmful	superoxide	MCLA in cell-free effluent	reported	8.4	10-16 mol/cell/hr	0.84	Kustka	2005	Limnology and oceanography
Thalassiosira weissflogii	CCMP1336	non-harmful	superoxide	MCLA in cell-free effluent	reported	25.2-72.7	10-17 mol/cell/hr	0.25-0.73	Schneider	2016	Frontiers in Chemistry
Thalassiosira weissflogii	-	non-harmful	hydrogen peroxide	Hydroxyphenylpropionic acid/HRP in cell suspension	reported	below detection	n/a	below detection	Palenik	1987	Limnology and Oceanography
Thalassiosira weissflogii	-	non-harmful	hydrogen peroxide	Luminol/Co(II) in cell-free effluent	reported	1.1 - 6.6	10-16 mol/cell/hr	0.1-0.7	Milne	2009	Limnology and Oceanography
Thalassiosira weissflogii	CCMP1336	non-harmful	hydrogen peroxide	Acridinium ester in cell-free effluent	reported	below detection	10-17 mol/cell/hr	below detection	Schneider	2016	Frontiers in Chemistry
Trichodesmium erythraeum	IMS101	non-harmful	superoxide	MCLA in cell suspension	reported	18.1	fmol/cell/hr	18.1	Godrant	2009	Limnology and Oceanography Methods
